# Supplementary material for: Strategy for improved characterization of human metabolic phenotypes using a COmbined Multi-block Principal components Analysis with Statistical Spectroscopy (COMPASS)
Source: Bioinformatics. 2020 Jul 21;36(21):5229–36. doi: 10.1093/bioinformatics/btaa649 (PMC7850059; doi:10.1093/bioinformatics/btaa649)
Supplement: btaa649_Supplementary_Data [file btaa649_supplementary_data.zip]

Archive with 15 entries (15 files):
- crossCorrExplorer_0_0.view.json
- crossCorrExplorer_0_1.view.json
- modelExplorer_1_0.view.json
- Supp 1_COMPASSdescription.docx
- Supp 10_Lysine.pdf
- Supp 11_ProlineBetaine.pdf
- Supp 12_Ethanol.pdf
- Supp 13_Erythritol.pdf
- Supp 14_BAIB.pdf
- Supp 2_multiblocking.R
- Supp 3_MBCC-metaboliteX.Rmd
- Supp 6_AnimalDatasetDescription.docx
- Supp 7_Ibuprofen.pdf
- Supp 8_Acetaminophen.pdf
- Supp 9_Glucose.pdf
