# Supplementary material for: Strategy for improved characterization of human metabolic phenotypes using a COmbined Multi-block Principal components Analysis with Statistical Spectroscopy (COMPASS)
Source: Bioinformatics. 2020 Jul 21;36(21):5229–36. doi: 10.1093/bioinformatics/btaa649 (PMC7850059; doi:10.1093/bioinformatics/btaa649)
Supplement: btaa649_Supplementary_Data [file btaa649_supplementary_data.zip › crossCorrExplorer_0_0.view.json]

{
  "version": "2.95.0",
  "grid": {
    "layers": {
      "Default layer": {
        "name": "Default layer"
      },
      "admin": {
        "name": "admin"
      }
    },
    "xWidth": 10,
    "yHeight": 10
  },
  "modules": [
    {
      "url": "modules/types/client_interaction/code_executor/",
      "configuration": {
        "sections": {},
        "groups": {
          "group": [
            {
              "display": [
                [
                  "buttons"
                ]
              ],
              "execOnLoad": [
                [
                  "yes"
                ]
              ],
              "asyncAwait": [
                [
                  "top"
                ]
              ],
              "script": [
                "// create the headers\nlet data = API.getData(\"data\");\nconsole.log(data.length);\nAPI.createData('totalNumberOfSamples', data.length);\n\nlet intervals = API.getData(\"intervals\").resurrect();\n\nlet cc = API.getData(\"cc\").resurrect();\n\nlet xAxis = API.getData(\"xAxis\").resurrect();\n\nlet ccHeaders = intervals.map((x, i) => \n    [xAxis[x[0]], xAxis[x[x.length -1]]]\n    .toString()\n    .replace(\",\", \"-\")\n    .replace(/\\./g, \",\"));\n    \nAPI.cache('ccHeaders', ccHeaders)\n    \nlet headerTable = ccHeaders.map((x, i) => ({\"interval\": x, \"iindex\": i}));\nAPI.createData(\"headerTable\", headerTable);\n\n// create the variables\nlet parallelVariables = []\n\nfor (let i = 0; i < cc[0].length; i++) {\n    let obj = {};\n    for (let j = 0; j < cc.length; j++) {\n        obj[ccHeaders[j]] = cc[j][i];\n        obj[\"group\"] = data[i].group;\n        obj[\"color\"] = data[i].color;\n        obj[\"_highlight\"] = i;\n    }\n    parallelVariables.push(obj);\n}\n\nAPI.createData('parallelVariables', parallelVariables);\n\n// reset selectedSpectra\nAPI.createData(\"selectedSpectra\", null);\n\nconsole.log(\"headers table created\")\n\n// find the pattern (CC = 1)\nlet patternSpectra = data[cc[0].indexOf(1)]\nlet jcampUrl = [patternSpectra.metadata.JcampUrl];\n\nlet promises=[];\n\nfor (let url of jcampUrl) {\n    promises.push(fetch(url).then( (res) => res.json()));\n}  \n\nlet allJcamps = (await Promise.all(promises));\n\nlet groupColor = 'rgba(0,0,0,0.15)'.split(\"(\")[1].split(\")\")[0].split(\",\").map(Number)\nlet color =[]\nxAxis.forEach( () => color.push({'_rgb':groupColor}) )\n\nlet spectra = ({\n    'type': 'color',\n    'y': allJcamps[0].y,\n    'x': xAxis,\n    'color': color\n})\n\nAPI.createData('patternSpectra', {'data':spectra})\n\n"
              ]
            }
          ],
          "libs": [
            [
              {}
            ]
          ],
          "buttons": [
            [
              {
                "name": "button1",
                "label": "start",
                "hide": [],
                "disable": []
              }
            ]
          ]
        }
      },
      "layers": {
        "Default layer": {
          "position": {
            "left": 9,
            "top": 0
          },
          "size": {
            "width": 10,
            "height": 7
          },
          "zIndex": 0,
          "display": true,
          "title": "",
          "bgColor": [
            255,
            255,
            255,
            0
          ],
          "wrapper": false,
          "created": true,
          "name": "Default layer"
        },
        "admin": {
          "position": {
            "left": 1,
            "top": 2
          },
          "size": {
            "width": 70,
            "height": 31
          },
          "zIndex": 0,
          "display": true,
          "title": "create variables at boot",
          "bgColor": [
            255,
            255,
            255,
            0
          ],
          "wrapper": true,
          "created": true,
          "name": "Default layer"
        }
      },
      "id": 1,
      "vars_in": [
        {}
      ],
      "actions_in": [
        {}
      ],
      "vars_out": [
        {
          "jpath": []
        }
      ],
      "actions_out": [
        {
          "jpath": []
        }
      ],
      "toolbar": {
        "custom": [
          [
            {
              "title": "",
              "icon": "",
              "action": "",
              "position": "begin",
              "color": [
                100,
                100,
                100,
                1
              ]
            }
          ]
        ],
        "common": [
          {
            "toolbar": [
              [
                "Open Preferences"
              ]
            ]
          }
        ]
      },
      "css": [
        {
          "fontSize": [
            ""
          ],
          "fontFamily": [
            ""
          ]
        }
      ],
      "title": "",
      "zindex": 1
    },
    {
      "url": "modules/types/chart/statistics/parallel_coordinates/",
      "configuration": {
        "sections": {},
        "groups": {
          "group": [
            {
              "colJPath": [
                "element.color"
              ],
              "options": [
                [
                  "shadow",
                  "hide"
                ]
              ],
              "brushMode": [
                "1D-axes-multi"
              ],
              "predicate": [
                "and"
              ]
            }
          ],
          "cols": [
            [
              {}
            ]
          ]
        }
      },
      "layers": {
        "Default layer": {
          "position": {
            "left": 26,
            "top": 1
          },
          "size": {
            "width": 55,
            "height": 40
          },
          "zIndex": 0,
          "display": true,
          "title": "Cross-correlation selector",
          "bgColor": [
            255,
            255,
            255,
            0
          ],
          "wrapper": true,
          "created": true,
          "name": "Default layer"
        },
        "admin": {
          "position": {
            "left": 98,
            "top": 1
          },
          "size": {
            "width": 47,
            "height": 32
          },
          "zIndex": 0,
          "display": false,
          "title": "",
          "bgColor": [
            255,
            255,
            255,
            0
          ],
          "wrapper": true,
          "created": true,
          "name": "Default layer"
        }
      },
      "id": 2,
      "vars_in": [
        {
          "rel": "value",
          "name": "parallelVariables"
        },
        {
          "rel": "columns",
          "name": "parallelVariablesLabels"
        }
      ],
      "actions_in": [
        {}
      ],
      "actions_out": [
        {
          "jpath": []
        }
      ],
      "vars_out": [
        {
          "event": "onBrushSelection",
          "rel": "flagResult",
          "jpath": [],
          "name": "selectedVariables"
        },
        {
          "event": "onBrushSelection",
          "rel": "countResult",
          "jpath": [],
          "name": "numberOfSelectedVariables"
        }
      ],
      "toolbar": {
        "custom": [
          [
            {
              "title": "",
              "icon": "",
              "action": "",
              "position": "begin",
              "color": [
                100,
                100,
                100,
                1
              ]
            }
          ]
        ],
        "common": [
          {
            "toolbar": [
              [
                "Open Preferences",
                "Show fullscreen",
                "Print"
              ]
            ]
          }
        ]
      },
      "css": [
        {
          "fontSize": [
            ""
          ],
          "fontFamily": [
            ""
          ]
        }
      ],
      "title": "Cross-correlation selector",
      "zindex": 1
    },
    {
      "url": "modules/types/edition/slick_grid/",
      "configuration": {
        "sections": {},
        "groups": {
          "group": [
            {
              "slickCheck": [
                [
                  "enableCellNavigation",
                  "rowNumbering",
                  "forceFitColumns",
                  "highlightScroll",
                  "forgetLastActive",
                  "editable"
                ]
              ],
              "copyPaste": [
                []
              ],
              "copyPasteOptions": [
                [
                  "newRows"
                ]
              ],
              "autoColumns": [
                []
              ],
              "toolbar": [
                []
              ],
              "colorjpath": [
                []
              ],
              "slick.defaultColumnWidth": [
                null
              ],
              "slick.rowHeight": [
                null
              ],
              "slick.headerRowHeight": [
                30
              ],
              "slick.selectionModel": [
                "row"
              ],
              "idProperty": [
                ""
              ],
              "filterType": [
                "pref"
              ],
              "filterRow": [
                "// Documentation: https://github.com/NPellet/visualizer/blob/46b40ca86345f8fa313563bf9c6ecb80ba323101/src/modules/types/edition/slick_grid/view.js#L1695-L1735"
              ],
              "customJpaths": [
                ""
              ]
            }
          ],
          "cols": [
            [
              {
                "name": "interval",
                "jpath": [
                  "interval"
                ],
                "editor": "none",
                "forceType": "",
                "formatter": "typerenderer",
                "copyFormatter": "default",
                "visibility": "both",
                "rendererOptions": "",
                "editorOptions": "",
                "hideColumn": []
              }
            ]
          ],
          "actionCols": [
            [
              {
                "backgroundColor": [
                  255,
                  255,
                  255,
                  0
                ],
                "color": [
                  0,
                  0,
                  0,
                  1
                ],
                "position": "end",
                "clickMode": "text"
              }
            ]
          ],
          "groupings": [
            [
              {
                "getter": []
              }
            ]
          ],
          "actionOutButtons": [
            [
              {}
            ]
          ],
          "data": [
            {
              "saveInView": [
                []
              ],
              "varname": [
                ""
              ],
              "data": [
                "[]"
              ]
            }
          ]
        }
      },
      "layers": {
        "Default layer": {
          "position": {
            "left": 1,
            "top": 5
          },
          "size": {
            "width": 24,
            "height": 22
          },
          "zIndex": 0,
          "display": true,
          "title": "Interval selector",
          "bgColor": [
            255,
            255,
            255,
            0
          ],
          "wrapper": true,
          "created": true,
          "name": "Default layer"
        },
        "admin": {
          "position": {
            "left": 73,
            "top": 1
          },
          "size": {
            "width": 24,
            "height": 22
          },
          "zIndex": 0,
          "display": false,
          "title": "",
          "bgColor": [
            255,
            255,
            255,
            0
          ],
          "wrapper": true,
          "created": true,
          "name": "Default layer"
        }
      },
      "id": 3,
      "vars_in": [
        {
          "rel": "list",
          "name": "headerTable"
        }
      ],
      "actions_in": [
        {}
      ],
      "actions_out": [
        {
          "jpath": []
        }
      ],
      "vars_out": [
        {
          "event": "onRowsSelect",
          "rel": "rows",
          "jpath": [],
          "name": "selectedIntervals"
        }
      ],
      "toolbar": {
        "custom": [
          [
            {
              "title": "",
              "icon": "",
              "action": "",
              "position": "begin",
              "color": [
                100,
                100,
                100,
                1
              ]
            }
          ]
        ],
        "common": [
          {
            "toolbar": [
              [
                "Open Preferences"
              ]
            ]
          }
        ]
      },
      "css": [
        {
          "fontSize": [
            ""
          ],
          "fontFamily": [
            ""
          ]
        }
      ],
      "title": "Interval selector",
      "zindex": 1
    },
    {
      "url": "modules/types/client_interaction/code_executor/",
      "configuration": {
        "sections": {},
        "groups": {
          "group": [
            {
              "display": [
                [
                  "editor",
                  "buttons"
                ]
              ],
              "execOnLoad": [
                []
              ],
              "asyncAwait": [
                [
                  "top"
                ]
              ],
              "script": [
                "// cc = API.getData(\"cc\").resurrect();\nlet parallelVariables = API.getData(\"parallelVariables\");\nlet intervals = API.getData(\"intervals\").resurrect();\nlet data = API.getData(\"data\").resurrect();\nlet xAxis = API.getData(\"xAxis\").resurrect();\n\nif (this.variable === \"selectedIntervals\") {\n    \n    let selectedIntervals = API.getData(\"selectedIntervals\");\n    let ccHeaders = selectedIntervals.map(x => x.interval);;\n        \n    let parallelVariablesLabels = [{\"name\" : \"group\", \"jpath\" : \"element.\" + \"group\"}]\n    ccHeaders.map(x => {\n        parallelVariablesLabels.push({\"name\" : x, \"jpath\" : \"element.\" + x})\n    });\n    API.createData(\"parallelVariablesLabels\", parallelVariablesLabels);\n    console.log(this.variable+\" executed\")\n    \n    // zoom in the region of interest\n    let iindex = selectedIntervals[0].iindex\n    let from = intervals[iindex][0];\n    let to = intervals[iindex][intervals[iindex].length - 1];\n    \n    let value = {};\n    value.from = xAxis[from] -0.2;\n    value.to = xAxis[to] + 0.2;\n    console.log(selectedIntervals);\n    API.doAction(\"zoomIn\", value);\n    \n    // reset selectedSpectra\n    API.createData(\"selectedSpectra\", null);\n    API.createData(\"selectedVariables\", null);\n}\n\nif (this.variable === \"selectedVariables\") {\n    let selectedVariables = API.getData(\"selectedVariables\");\n    let filteredData = data\n        .filter((e, i) => selectedVariables[i]);\n    let filteredCC = parallelVariables.filter((e, i) => selectedVariables[i]);\n    filteredData.map((x, i) => x.cc = filteredCC[i]);\n    \n    API.createData(\"filteredData\", filteredData);\n    console.log(this.variable+\" executed\")\n    \n    // smallest selecte cross-correlation\n    let selectedIntervals = API.getData(\"selectedIntervals\");\n    let iindex = selectedIntervals[0].iindex\n    let cc = API.getData('cc').resurrect();\n    filteredCC = cc[iindex].filter((e, i) => selectedVariables[i]);\n    let minCC = Math.min(...filteredCC);\n    API.createData('minCC', minCC);\n    \n    // selected samples by groups\n    let numOfSampleByGroup = filteredData.map(x => x.group);\n    let counts = {};\n    numOfSampleByGroup.forEach((x) => {\n      counts[x] = (counts[x] || 0) + 1;\n    });\n    API.createData('statisticsByGroup', counts);\n    \n    // total samples by groups\n    let totalByGroup = data.map(x => x.group);\n    let totalCounts = {};\n    totalByGroup.forEach((x) => {\n      totalCounts[x] = (totalCounts[x] || 0) + 1;\n    });\n    API.createData('totalByGroup', totalCounts);\n    \n    // statistic percent\n    let totalNumberOfSamples = API.getData('totalNumberOfSamples');\n    let percent = {};\n    Object.keys(counts).forEach((e, i) => \n        percent[e] = Math.round(counts[e] / totalCounts[e] * 10000) / 100);\n    API.createData('percentByGroup', percent);\n    \n    // export groups for printing\n    API.createData('groups', Object.keys(counts));\n     \n    // reset selectedSpectra\n    API.createData(\"selectedSpectra\", null);\n   \n}\n\nif (this.variable === \"selectedSpectra\" && this.variable != null) {\n    let selectedSpectra = API.getData(\"selectedSpectra\");\n    \n    // create scatter plot\n    let xAxis = API.getData(\"xAxis\").resurrect();\n    \n    let color = selectedSpectra.color;\n    \n    let jcampUrl = selectedSpectra.map(x => x.metadata.JcampUrl);\n\n    let promises=[];\n\n    for (let url of jcampUrl) {\n        promises.push(fetch(url).then( (res) => res.json()));\n    }  \n\n    let allJcamps = (await Promise.all(promises));\n    \n    let spectra = selectedSpectra.map((e, i) => {\n        let groupColor = e.color.split(\"(\")[1].split(\")\")[0].split(\",\").map(Number)\n        color =[]\n        xAxis.forEach( () => color.push({'_rgb':groupColor}) )\n        let s = (\n            {'type': 'color',\n                'y': allJcamps[i].y,\n                'x': xAxis,\n                'color': color\n            })\n        return s\n        }\n    )\n    \n    // create cross corr values for coloring and exporting\n    let ccHeaders = API.cache('ccHeaders');\n    let ccValue = selectedSpectra[0].cc;\n    ccValue = selectedSpectra.map(x => {\n        let c = [];\n        ccHeaders.forEach(e => {\n            let el = {}\n            el.title = e;\n            el.value = x.cc[e];\n            c.push(el);\n        })\n        return ({\"id\": x.ID, \"cc\": c});\n    })\n    API.createData(\"ccValue\", ccValue);\n    \n    // colouring\n    selectedSpectra.forEach((e, j) => {\n    for (let i = 0; i < intervals.length; i ++) {\n        intervals[i].forEach(e => spectra[j].color[e] = \"black\");\n    }\n    })\n    \n    API.createData('crossCorrPlot', {'data':spectra})\n    \n    console.log(\"spectra displayed\");\n    \n}\n"
              ]
            }
          ],
          "libs": [
            [
              {}
            ]
          ],
          "buttons": [
            [
              {
                "name": "button1",
                "label": "Execute",
                "hide": [],
                "disable": []
              }
            ]
          ]
        }
      },
      "layers": {
        "Default layer": {
          "position": {
            "left": 1,
            "top": 34
          },
          "size": {
            "width": 70,
            "height": 62
          },
          "zIndex": 0,
          "display": false,
          "title": "",
          "bgColor": [
            255,
            255,
            255,
            0
          ],
          "wrapper": true,
          "created": true,
          "name": "Default layer"
        },
        "admin": {
          "position": {
            "left": 1,
            "top": 34
          },
          "size": {
            "width": 70,
            "height": 62
          },
          "zIndex": 0,
          "display": true,
          "title": "main executor",
          "bgColor": [
            255,
            255,
            255,
            0
          ],
          "wrapper": true,
          "created": true,
          "name": "Default layer"
        }
      },
      "id": 4,
      "vars_in": [
        {
          "rel": "inputValue",
          "name": "selectedIntervals"
        },
        {
          "rel": "inputValue",
          "name": "selectedVariables"
        },
        {
          "rel": "inputValue",
          "name": "selectedSpectra"
        }
      ],
      "actions_in": [
        {
          "rel": "execute",
          "name": "zoomInterval"
        }
      ],
      "vars_out": [
        {
          "jpath": []
        }
      ],
      "actions_out": [
        {
          "jpath": []
        }
      ],
      "toolbar": {
        "custom": [
          [
            {
              "title": "",
              "icon": "",
              "action": "",
              "position": "begin",
              "color": [
                100,
                100,
                100,
                1
              ]
            }
          ]
        ],
        "common": [
          {
            "toolbar": [
              [
                "Open Preferences"
              ]
            ]
          }
        ]
      },
      "css": [
        {
          "fontSize": [
            ""
          ],
          "fontFamily": [
            ""
          ]
        }
      ],
      "title": "main executor",
      "zindex": 1
    },
    {
      "url": "modules/types/edition/slick_grid/",
      "configuration": {
        "sections": {},
        "groups": {
          "group": [
            {
              "slickCheck": [
                [
                  "enableCellNavigation",
                  "rowNumbering",
                  "forceFitColumns",
                  "highlightScroll",
                  "forgetLastActive",
                  "editable"
                ]
              ],
              "copyPaste": [
                []
              ],
              "copyPasteOptions": [
                [
                  "newRows"
                ]
              ],
              "autoColumns": [
                []
              ],
              "toolbar": [
                []
              ],
              "colorjpath": [
                [
                  "color"
                ]
              ],
              "slick.defaultColumnWidth": [
                null
              ],
              "slick.rowHeight": [
                null
              ],
              "slick.headerRowHeight": [
                30
              ],
              "slick.selectionModel": [
                "row"
              ],
              "idProperty": [
                ""
              ],
              "filterType": [
                "pref"
              ],
              "filterRow": [
                "// Documentation: https://github.com/NPellet/visualizer/blob/46b40ca86345f8fa313563bf9c6ecb80ba323101/src/modules/types/edition/slick_grid/view.js#L1695-L1735"
              ],
              "customJpaths": [
                ""
              ]
            }
          ],
          "cols": [
            [
              {
                "name": "ID",
                "jpath": [
                  "ID"
                ],
                "editor": "none",
                "forceType": "",
                "formatter": "typerenderer",
                "copyFormatter": "default",
                "visibility": "both",
                "rendererOptions": "",
                "editorOptions": "",
                "hideColumn": []
              },
              {
                "name": "Group",
                "jpath": [
                  "group"
                ],
                "editor": "none",
                "forceType": "",
                "formatter": "typerenderer",
                "copyFormatter": "default",
                "visibility": "both",
                "rendererOptions": "",
                "editorOptions": "",
                "hideColumn": []
              }
            ]
          ],
          "actionCols": [
            [
              {
                "backgroundColor": [
                  255,
                  255,
                  255,
                  0
                ],
                "color": [
                  0,
                  0,
                  0,
                  1
                ],
                "position": "end",
                "clickMode": "text"
              }
            ]
          ],
          "groupings": [
            [
              {
                "getter": []
              }
            ]
          ],
          "actionOutButtons": [
            [
              {}
            ]
          ],
          "data": [
            {
              "saveInView": [
                []
              ],
              "varname": [
                ""
              ],
              "data": [
                "[]"
              ]
            }
          ]
        }
      },
      "layers": {
        "Default layer": {
          "position": {
            "left": 1,
            "top": 28
          },
          "size": {
            "width": 24,
            "height": 65
          },
          "zIndex": 0,
          "display": true,
          "title": "Spectra selector",
          "bgColor": [
            255,
            255,
            255,
            0
          ],
          "wrapper": true,
          "created": true,
          "name": "Default layer"
        },
        "admin": {
          "position": {
            "left": 73,
            "top": 24
          },
          "size": {
            "width": 24,
            "height": 43
          },
          "zIndex": 0,
          "display": false,
          "title": "",
          "bgColor": [
            255,
            255,
            255,
            0
          ],
          "wrapper": true,
          "created": true,
          "name": "Default layer"
        }
      },
      "id": 5,
      "vars_in": [
        {
          "rel": "list",
          "name": "filteredData"
        }
      ],
      "actions_in": [
        {}
      ],
      "actions_out": [
        {
          "jpath": []
        }
      ],
      "vars_out": [
        {
          "event": "onRowsSelect",
          "rel": "rows",
          "jpath": [],
          "name": "selectedSpectra"
        }
      ],
      "toolbar": {
        "custom": [
          [
            {
              "title": "",
              "icon": "",
              "action": "",
              "position": "begin",
              "color": [
                100,
                100,
                100,
                1
              ]
            }
          ]
        ],
        "common": [
          {
            "toolbar": [
              [
                "Open Preferences",
                "Print",
                "Export Data"
              ]
            ]
          }
        ]
      },
      "css": [
        {
          "fontSize": [
            ""
          ],
          "fontFamily": [
            ""
          ]
        }
      ],
      "title": "Spectra selector",
      "zindex": 1
    },
    {
      "url": "modules/types/science/spectra/spectra_displayer/",
      "configuration": {
        "sections": {
          "graph": [
            {
              "sections": {},
              "groups": {
                "graph": [
                  {
                    "url": [
                      ""
                    ],
                    "zoom": [
                      "x"
                    ],
                    "wheelAction": [
                      "zoomY"
                    ],
                    "wheelbaseline": [
                      0
                    ],
                    "fullOut": [
                      "none"
                    ],
                    "legend": [
                      null
                    ],
                    "legendOptions": [
                      [
                        "isSerieHideable",
                        "isSerieSelectable"
                      ]
                    ],
                    "mouseTracking": [
                      [
                        "track"
                      ]
                    ],
                    "selectScatter": [
                      []
                    ],
                    "independantYZoom": [
                      []
                    ]
                  }
                ]
              }
            }
          ],
          "axis": [
            {
              "sections": {},
              "groups": {
                "xAxis": [
                  {
                    "checkboxes": [
                      [
                        "display",
                        "flip"
                      ]
                    ],
                    "label": [
                      ""
                    ],
                    "beforeSpacing": [
                      "0"
                    ],
                    "afterSpacing": [
                      0
                    ],
                    "min": [
                      ""
                    ],
                    "max": [
                      ""
                    ],
                    "nbTicksPrimary": [
                      5
                    ],
                    "axismodification": [
                      "none"
                    ]
                  }
                ],
                "yAxis": [
                  {
                    "checkboxes": [
                      []
                    ],
                    "label": [
                      ""
                    ],
                    "beforeSpacing": [
                      "0"
                    ],
                    "afterSpacing": [
                      0
                    ],
                    "min": [
                      ""
                    ],
                    "max": [
                      ""
                    ],
                    "nbTicksPrimary": [
                      5
                    ],
                    "fitToAxisOnFromTo": [
                      []
                    ]
                  }
                ]
              }
            }
          ],
          "series": [
            {
              "sections": {},
              "groups": {
                "series": [
                  {
                    "overflow": [
                      []
                    ],
                    "stackVerticalSpacing": [
                      0
                    ]
                  }
                ]
              }
            }
          ],
          "variables": [
            {
              "sections": {},
              "groups": {
                "variables": [
                  [
                    {
                      "variable": "patternSpectra",
                      "axis": "0",
                      "adaptTo": "none",
                      "plotcolor": [
                        1,
                        1,
                        255,
                        1
                      ],
                      "strokewidth": "1",
                      "strokestyle": "1",
                      "plotcontinuous": "continuous",
                      "peakpicking": [],
                      "markers": [],
                      "markerShape": "1",
                      "markerSize": 2,
                      "normalize": "none",
                      "optimizeSlots": [],
                      "tracking": []
                    }
                  ]
                ]
              }
            }
          ],
          "misc": [
            {
              "sections": {},
              "groups": {
                "misc": [
                  {
                    "highlightOptions": [
                      "{}"
                    ]
                  }
                ]
              }
            }
          ]
        },
        "groups": {}
      },
      "layers": {
        "Default layer": {
          "position": {
            "left": 26,
            "top": 45
          },
          "size": {
            "width": 55,
            "height": 48
          },
          "zIndex": 0,
          "display": true,
          "title": "Pattern and spectra",
          "bgColor": [
            255,
            255,
            255,
            0
          ],
          "wrapper": true,
          "created": true,
          "name": "Default layer"
        },
        "admin": {
          "position": {
            "left": 98,
            "top": 34
          },
          "size": {
            "width": 47,
            "height": 33
          },
          "zIndex": 0,
          "display": false,
          "title": "",
          "bgColor": [
            255,
            255,
            255,
            0
          ],
          "wrapper": true,
          "created": true,
          "name": "Default layer"
        }
      },
      "id": 6,
      "vars_in": [
        {
          "rel": "chart",
          "name": "crossCorrPlot"
        },
        {
          "rel": "chart",
          "name": "patternSpectra"
        }
      ],
      "actions_in": [
        {
          "rel": "fromToX",
          "name": "zoomIn"
        }
      ],
      "vars_out": [
        {
          "jpath": []
        }
      ],
      "actions_out": [
        {
          "event": "onZoomChange",
          "rel": "fromToX",
          "jpath": [],
          "name": "zoomInterval"
        }
      ],
      "toolbar": {
        "custom": [
          [
            {
              "title": "",
              "icon": "",
              "action": "",
              "position": "begin",
              "color": [
                100,
                100,
                100,
                1
              ]
            }
          ]
        ],
        "common": [
          {
            "toolbar": [
              [
                "Open Preferences",
                "Show fullscreen",
                "Print"
              ]
            ]
          }
        ]
      },
      "css": [
        {
          "fontSize": [
            ""
          ],
          "fontFamily": [
            ""
          ]
        }
      ],
      "title": "Pattern and spectra",
      "zindex": 11
    },
    {
      "url": "modules/types/display/template-twig/",
      "configuration": {
        "sections": {},
        "groups": {
          "group": [
            {
              "selectable": [
                []
              ],
              "template": [
                "<font size=\"2\"><center><h2>{{ccValue.init}}</h2></center>\n<br>\n\n{%for element in ccValue %}\n<p align=\"justify\">Sample ID: {{element.id}} /\n{%for items in element.cc %}\nCC ({{items.title}}):  <b>{{items.value}}</b> / \n{% endfor %}\n</p>\n{% endfor %}\n</font>"
              ],
              "modifyInForm": [
                []
              ],
              "debouncing": [
                0
              ],
              "formOptions": [
                []
              ]
            }
          ]
        }
      },
      "layers": {
        "Default layer": {
          "position": {
            "left": 85,
            "top": 44
          },
          "size": {
            "width": 82,
            "height": 49
          },
          "zIndex": 0,
          "display": true,
          "title": "",
          "bgColor": [
            255,
            255,
            255,
            0
          ],
          "wrapper": false,
          "created": true,
          "name": "Default layer"
        },
        "admin": {
          "position": {
            "left": 73,
            "top": 68
          },
          "size": {
            "width": 72,
            "height": 16
          },
          "zIndex": 0,
          "display": false,
          "title": "",
          "bgColor": [
            255,
            255,
            255,
            0
          ],
          "wrapper": true,
          "created": true,
          "name": "Default layer"
        }
      },
      "id": 7,
      "vars_in": [
        {
          "rel": "value",
          "name": "ccValue"
        }
      ],
      "actions_in": [
        {}
      ],
      "vars_out": [
        {
          "jpath": []
        }
      ],
      "actions_out": [
        {
          "jpath": []
        }
      ],
      "toolbar": {
        "custom": [
          [
            {
              "title": "",
              "icon": "",
              "action": "",
              "position": "begin",
              "color": [
                100,
                100,
                100,
                1
              ]
            }
          ]
        ],
        "common": [
          {
            "toolbar": [
              [
                "Open Preferences"
              ]
            ]
          }
        ]
      },
      "css": [
        {
          "fontSize": [
            ""
          ],
          "fontFamily": [
            ""
          ]
        }
      ],
      "title": "",
      "zindex": 7
    },
    {
      "url": "modules/types/client_interaction/code_executor/",
      "configuration": {
        "sections": {},
        "groups": {
          "group": [
            {
              "display": [
                [
                  "editor",
                  "buttons"
                ]
              ],
              "execOnLoad": [
                []
              ],
              "asyncAwait": [
                [
                  "top"
                ]
              ],
              "script": [
                "let a = {b:1, c:2};\nconsole.log(a);\nObject.keys(a).forEach(e => console.log(a[e]));"
              ]
            }
          ],
          "libs": [
            [
              {}
            ]
          ],
          "buttons": [
            [
              {
                "name": "button1",
                "label": "Execute",
                "hide": [],
                "disable": []
              }
            ]
          ]
        }
      },
      "layers": {
        "Default layer": {
          "position": {
            "left": 73,
            "top": 87
          },
          "size": {
            "width": 37,
            "height": 22
          },
          "zIndex": 0,
          "display": false,
          "title": "",
          "bgColor": [
            255,
            255,
            255,
            0
          ],
          "wrapper": true,
          "created": true,
          "name": "Default layer"
        },
        "admin": {
          "position": {
            "left": 72,
            "top": 71
          },
          "size": {
            "width": 37,
            "height": 22
          },
          "zIndex": 0,
          "display": true,
          "title": "",
          "bgColor": [
            255,
            255,
            255,
            0
          ],
          "wrapper": true,
          "created": true,
          "name": "Default layer"
        }
      },
      "id": 8,
      "vars_in": [
        {}
      ],
      "actions_in": [
        {}
      ],
      "vars_out": [
        {
          "jpath": []
        }
      ],
      "actions_out": [
        {
          "jpath": []
        }
      ],
      "toolbar": {
        "custom": [
          [
            {
              "title": "",
              "icon": "",
              "action": "",
              "position": "begin",
              "color": [
                100,
                100,
                100,
                1
              ]
            }
          ]
        ],
        "common": [
          {
            "toolbar": [
              [
                "Open Preferences"
              ]
            ]
          }
        ]
      },
      "css": [
        {
          "fontSize": [
            ""
          ],
          "fontFamily": [
            ""
          ]
        }
      ],
      "title": "",
      "zindex": 1
    },
    {
      "url": "modules/types/edition/rich_text/",
      "configuration": {
        "sections": {},
        "groups": {
          "group": [
            {
              "editable": [
                [
                  "isEditable"
                ]
              ],
              "debouncing": [
                0
              ],
              "modifyInVariable": [
                []
              ],
              "storeInView": [
                [
                  "yes"
                ]
              ],
              "autoHeight": [
                []
              ],
              "bgColor": [
                [
                  255,
                  242,
                  204,
                  1
                ]
              ],
              "postit": [
                [
                  "yes"
                ]
              ],
              "html": [
                [
                  "yes"
                ]
              ]
            }
          ]
        }
      },
      "layers": {
        "Default layer": {
          "position": {
            "left": 139,
            "top": 12
          },
          "size": {
            "width": 28,
            "height": 28
          },
          "zIndex": 0,
          "display": true,
          "title": "",
          "bgColor": [
            255,
            255,
            255,
            0
          ],
          "wrapper": true,
          "created": true,
          "name": "Default layer"
        },
        "admin": {
          "position": {
            "left": 0,
            "top": 0
          },
          "size": {
            "width": 20,
            "height": 20
          },
          "zIndex": 0,
          "display": false,
          "title": "",
          "bgColor": [
            255,
            255,
            255,
            0
          ],
          "wrapper": true,
          "created": true,
          "name": "admin"
        }
      },
      "id": 9,
      "vars_in": [
        {}
      ],
      "actions_in": [
        {}
      ],
      "vars_out": [
        {
          "jpath": []
        }
      ],
      "actions_out": [
        {
          "jpath": []
        }
      ],
      "toolbar": {
        "custom": [
          [
            {
              "title": "",
              "icon": "",
              "action": "",
              "position": "begin",
              "color": [
                100,
                100,
                100,
                1
              ]
            }
          ]
        ],
        "common": [
          {
            "toolbar": [
              [
                "Open Preferences"
              ]
            ]
          }
        ]
      },
      "css": [
        {
          "fontSize": [
            ""
          ],
          "fontFamily": [
            ""
          ]
        }
      ],
      "richtext": "<p>1) press the start button to load the data</p>\n\n<p>&nbsp;</p>\n\n<p>2) select (click) an interval in the Interval selector table. Multiple interval can be selected (shift-click)</p>\n\n<p>&nbsp;</p>\n\n<p>3) Select the sample according to their cross-correlation using the Cross-correlation selector. Click &amp; hold on the vertical scale until the rectangular box allows you to visualize the range that is being selected. Multiple selection can be done. <strong>To reset the selection, double click on the vertical range</strong></p>\n\n<p>&nbsp;</p>\n\n<p>4) select the spectra using the Spectra selector table. Multiple selection is allowed (shift-click)</p>\n\n<p>&nbsp;</p>\n\n<p>5) zoom in and out in the spectra. Use double click to reset zoom</p>\n",
      "title": "",
      "zindex": 1
    },
    {
      "url": "modules/types/edition/rich_text/",
      "configuration": {
        "sections": {},
        "groups": {
          "group": [
            {
              "editable": [
                [
                  "isEditable"
                ]
              ],
              "debouncing": [
                0
              ],
              "modifyInVariable": [
                []
              ],
              "storeInView": [
                [
                  "yes"
                ]
              ],
              "autoHeight": [
                []
              ],
              "bgColor": [
                [
                  255,
                  255,
                  255,
                  1
                ]
              ],
              "postit": [
                []
              ],
              "html": [
                [
                  "yes"
                ]
              ]
            }
          ]
        }
      },
      "layers": {
        "Default layer": {
          "position": {
            "left": 37,
            "top": 54
          },
          "size": {
            "width": 44,
            "height": 7
          },
          "zIndex": 0,
          "display": true,
          "title": "",
          "bgColor": [
            255,
            255,
            255,
            0
          ],
          "wrapper": false,
          "created": true,
          "name": "Default layer"
        },
        "admin": {
          "position": {
            "left": 0,
            "top": 0
          },
          "size": {
            "width": 20,
            "height": 20
          },
          "zIndex": 0,
          "display": false,
          "title": "",
          "bgColor": [
            255,
            255,
            255,
            0
          ],
          "wrapper": true,
          "created": true,
          "name": "admin"
        }
      },
      "id": 10,
      "vars_in": [
        {}
      ],
      "actions_in": [
        {}
      ],
      "vars_out": [
        {
          "jpath": []
        }
      ],
      "actions_out": [
        {
          "jpath": []
        }
      ],
      "toolbar": {
        "custom": [
          [
            {
              "title": "",
              "icon": "",
              "action": "",
              "position": "begin",
              "color": [
                100,
                100,
                100,
                1
              ]
            }
          ]
        ],
        "common": [
          {
            "toolbar": [
              [
                "Open Preferences"
              ]
            ]
          }
        ]
      },
      "css": [
        {
          "fontSize": [
            ""
          ],
          "fontFamily": [
            ""
          ]
        }
      ],
      "richtext": "<p>the gray trace represents the spectra chosen as a pattern</p>\n",
      "title": "",
      "zindex": 1
    },
    {
      "url": "modules/types/display/single_value/",
      "configuration": {
        "sections": {},
        "groups": {
          "group": [
            {
              "append": [
                []
              ],
              "maxEntries": [
                1
              ],
              "editable": [
                []
              ],
              "debounce": [
                0
              ],
              "defaultvalue": [
                null
              ],
              "font": [
                null
              ],
              "fontcolor": [
                [
                  0,
                  0,
                  0,
                  1
                ]
              ],
              "fontsize": [
                "12pt"
              ],
              "align": [
                "left"
              ],
              "valign": [
                null
              ],
              "rendererOptions": [
                ""
              ],
              "forceType": [
                ""
              ],
              "sprintf": [
                "number of selected samples: %f (out of %f) | min selected value: %f"
              ],
              "sprintfOrder": [
                " "
              ],
              "preformatted": [
                []
              ]
            }
          ]
        }
      },
      "layers": {
        "Default layer": {
          "position": {
            "left": 26,
            "top": 42
          },
          "size": {
            "width": 60,
            "height": 6
          },
          "zIndex": 0,
          "display": true,
          "title": "",
          "bgColor": [
            255,
            255,
            255,
            0
          ],
          "wrapper": false,
          "created": true,
          "name": "Default layer"
        },
        "admin": {
          "position": {
            "left": 0,
            "top": 0
          },
          "size": {
            "width": 20,
            "height": 20
          },
          "zIndex": 0,
          "display": false,
          "title": "",
          "bgColor": [
            255,
            255,
            255,
            0
          ],
          "wrapper": true,
          "created": true,
          "name": "admin"
        }
      },
      "id": 11,
      "vars_in": [
        {
          "rel": "value",
          "name": "numberOfSelectedVariables"
        },
        {
          "rel": "value",
          "name": "totalNumberOfSamples"
        },
        {
          "rel": "value",
          "name": "minCC"
        }
      ],
      "actions_in": [
        {}
      ],
      "actions_out": [
        {
          "jpath": []
        }
      ],
      "vars_out": [],
      "toolbar": {
        "custom": [
          [
            {
              "title": "",
              "icon": "",
              "action": "",
              "position": "begin",
              "color": [
                100,
                100,
                100,
                1
              ]
            }
          ]
        ],
        "common": [
          {
            "toolbar": [
              [
                "Open Preferences"
              ]
            ]
          }
        ]
      },
      "css": [
        {
          "fontSize": [
            ""
          ],
          "fontFamily": [
            ""
          ]
        }
      ],
      "title": "",
      "zindex": 1
    },
    {
      "url": "modules/types/array_search/configured_search/",
      "configuration": {
        "sections": {
          "searchFields": [
            {
              "sections": {
                "validation": [
                  {
                    "sections": {},
                    "groups": {
                      "general": [
                        {
                          "pattern": [
                            null
                          ],
                          "neg": [
                            null
                          ],
                          "pos": [
                            null
                          ],
                          "authorize_empty": [
                            null
                          ]
                        }
                      ]
                    }
                  }
                ]
              },
              "groups": {
                "general": [
                  {
                    "name": [
                      null
                    ],
                    "label": [
                      null
                    ],
                    "allow_undefined": [
                      null
                    ],
                    "type": [
                      null
                    ],
                    "searchOnField": [
                      null
                    ],
                    "operator": [
                      null
                    ]
                  }
                ],
                "defaultVal": [
                  {
                    "defaultVal": [
                      null
                    ]
                  }
                ],
                "text": [
                  {
                    "case_sensitive": [
                      null
                    ]
                  }
                ],
                "slider": [
                  {
                    "start": [
                      null
                    ],
                    "end": [
                      null
                    ],
                    "step": [
                      null
                    ]
                  }
                ],
                "range": [
                  {
                    "start": [
                      null
                    ],
                    "end": [
                      null
                    ],
                    "step": [
                      null
                    ],
                    "val1": [
                      null
                    ],
                    "val2": [
                      null
                    ]
                  }
                ],
                "options": [
                  [
                    {}
                  ]
                ]
              }
            }
          ]
        },
        "groups": {
          "group": [
            {
              "max": [
                "50"
              ],
              "disableMessage": [
                "Click to enable search"
              ]
            }
          ]
        }
      },
      "layers": {
        "Default layer": {
          "position": {
            "left": 0,
            "top": 0
          },
          "size": {
            "width": 20,
            "height": 20
          },
          "zIndex": 0,
          "display": false,
          "title": "",
          "bgColor": [
            255,
            255,
            255,
            0
          ],
          "wrapper": true,
          "created": true,
          "name": "Default layer"
        },
        "admin": {
          "position": {
            "left": 31,
            "top": 67
          },
          "size": {
            "width": 9,
            "height": 7
          },
          "zIndex": 0,
          "display": true,
          "title": "",
          "bgColor": [
            255,
            255,
            255,
            0
          ],
          "wrapper": true,
          "created": true,
          "name": "admin"
        }
      },
      "id": 12,
      "vars_in": [
        {}
      ],
      "actions_in": [
        {}
      ],
      "actions_out": [
        {
          "jpath": []
        }
      ],
      "vars_out": [
        {
          "jpath": []
        }
      ],
      "toolbar": {
        "custom": [
          [
            {
              "title": "",
              "icon": "",
              "action": "",
              "position": "begin",
              "color": [
                100,
                100,
                100,
                1
              ]
            }
          ]
        ],
        "common": [
          {
            "toolbar": [
              [
                "Open Preferences"
              ]
            ]
          }
        ]
      },
      "css": [
        {
          "fontSize": [
            ""
          ],
          "fontFamily": [
            ""
          ]
        }
      ],
      "title": ""
    },
    {
      "url": "modules/types/display/template-twig/",
      "configuration": {
        "sections": {},
        "groups": {
          "group": [
            {
              "selectable": [
                []
              ],
              "template": [
                "<font size=\"3\"><left><h2>population statistics</h2></left>\n<br>\n\n{%for element in groups %}\n<p align=\"justify\">{{element}}: {{statisticsByGroup[element]}} of {{totalByGroup[element]}} ({{percentByGroup[element]}}%)\n</p>\n{% endfor %}\n</font>"
              ],
              "modifyInForm": [
                []
              ],
              "debouncing": [
                0
              ],
              "formOptions": [
                []
              ]
            }
          ]
        }
      },
      "layers": {
        "Default layer": {
          "position": {
            "left": 85,
            "top": 1
          },
          "size": {
            "width": 41,
            "height": 36
          },
          "zIndex": 0,
          "display": true,
          "title": "",
          "bgColor": [
            255,
            255,
            255,
            0
          ],
          "wrapper": false,
          "created": true,
          "name": "Default layer"
        },
        "admin": {
          "position": {
            "left": 73,
            "top": 68
          },
          "size": {
            "width": 72,
            "height": 16
          },
          "zIndex": 0,
          "display": false,
          "title": "",
          "bgColor": [
            255,
            255,
            255,
            0
          ],
          "wrapper": true,
          "created": true,
          "name": "Default layer"
        }
      },
      "id": 13,
      "vars_in": [
        {
          "rel": "value",
          "name": "groups"
        },
        {
          "rel": "value",
          "name": "statisticsByGroup"
        },
        {
          "rel": "value",
          "name": "percentByGroup"
        },
        {
          "rel": "value",
          "name": "totalNumberOfSamples"
        },
        {
          "rel": "value",
          "name": "totalByGroup"
        }
      ],
      "actions_in": [
        {}
      ],
      "vars_out": [
        {
          "jpath": []
        }
      ],
      "actions_out": [
        {
          "jpath": []
        }
      ],
      "toolbar": {
        "custom": [
          [
            {
              "title": "",
              "icon": "",
              "action": "",
              "position": "begin",
              "color": [
                100,
                100,
                100,
                1
              ]
            }
          ]
        ],
        "common": [
          {
            "toolbar": [
              [
                "Open Preferences"
              ]
            ]
          }
        ]
      },
      "css": [
        {
          "fontSize": [
            ""
          ],
          "fontFamily": [
            ""
          ]
        }
      ],
      "title": "",
      "zindex": 7
    },
    {
      "url": "modules/types/array_search/smart_array_filter/",
      "configuration": {
        "sections": {},
        "groups": {
          "group": [
            {
              "debounce": [
                100
              ],
              "limit": [
                0
              ],
              "initialValue": [
                ""
              ],
              "placeholder": [
                ""
              ],
              "fontSize": [
                20
              ]
            }
          ]
        }
      },
      "layers": {
        "Default layer": {
          "position": {
            "left": 0,
            "top": 0
          },
          "size": {
            "width": 20,
            "height": 20
          },
          "zIndex": 0,
          "display": false,
          "title": "",
          "bgColor": [
            255,
            255,
            255,
            0
          ],
          "wrapper": true,
          "created": true,
          "name": "Default layer"
        },
        "admin": {
          "position": {
            "left": 9,
            "top": 66
          },
          "size": {
            "width": 16,
            "height": 1
          },
          "zIndex": 0,
          "display": true,
          "title": "",
          "bgColor": [
            255,
            255,
            255,
            0
          ],
          "wrapper": true,
          "created": true,
          "name": "admin"
        }
      },
      "id": 14,
      "vars_in": [
        {}
      ],
      "actions_in": [
        {}
      ],
      "actions_out": [
        {
          "jpath": []
        }
      ],
      "vars_out": [
        {
          "jpath": []
        }
      ],
      "toolbar": {
        "custom": [
          [
            {
              "title": "",
              "icon": "",
              "action": "",
              "position": "begin",
              "color": [
                100,
                100,
                100,
                1
              ]
            }
          ]
        ],
        "common": [
          {
            "toolbar": [
              [
                "Open Preferences"
              ]
            ]
          }
        ]
      },
      "css": [
        {
          "fontSize": [
            ""
          ],
          "fontFamily": [
            ""
          ]
        }
      ],
      "title": ""
    }
  ],
  "variables": [
    {
      "varname": "data",
      "jpath": [
        "data"
      ]
    },
    {
      "varname": "xAxis",
      "jpath": [
        "xAxis"
      ]
    },
    {
      "varname": "cc",
      "jpath": [
        "cc"
      ]
    },
    {
      "varname": "intervals",
      "jpath": [
        "intervals"
      ]
    }
  ],
  "aliases": [
    {}
  ],
  "configuration": {
    "title": "Cross-correlation Explorer 0.0"
  },
  "actionscripts": [
    {
      "sections": {},
      "groups": {
        "action": [
          {
            "name": [
              null
            ],
            "script": [
              null
            ]
          }
        ]
      }
    }
  ],
  "init_script": [
    {
      "sections": {},
      "groups": {
        "general": [
          {
            "script": [
              null
            ]
          }
        ]
      }
    }
  ],
  "custom_filters": [
    {
      "sections": {
        "modules": [
          {
            "sections": {},
            "groups": {
              "modules": [
                [
                  {}
                ]
              ]
            }
          }
        ],
        "filtersLib": [
          {
            "sections": {},
            "groups": {
              "filters": [
                [
                  {}
                ]
              ]
            }
          }
        ],
        "filters": [
          {
            "sections": {},
            "groups": {
              "filter": [
                {
                  "name": [
                    null
                  ],
                  "script": [
                    null
                  ]
                }
              ],
              "libs": [
                [
                  {}
                ]
              ]
            }
          }
        ]
      },
      "groups": {}
    }
  ],
  "actionfiles": [
    {
      "sections": {},
      "groups": {
        "action": [
          [
            {}
          ]
        ]
      }
    }
  ]
}
